# Supplementary material for: Comparative transcriptome profiling of resistant and susceptible foxtail millet responses to Sclerospora graminicola infection
Source: BMC Plant Biol. 2022 Dec 6;22:567. doi: 10.1186/s12870-022-03963-5 (PMC9724433; doi:10.1186/s12870-022-03963-5)
Supplement: Supplementary file 3 — Additional file 3: Table S1. Evaluation criteria for resistance to downy mildew of foxtail millet. [file 12870_2022_3963_MOESM3_ESM.xls]

## Sheet: Sheet1
Additional file 1 Table S1. Evaluation criteria for resistance to downy mildew of foxtail millet
DM scale	Resistance level	Percentage of diseased stems(%)
0	Immunity （IM）	0
1	Highly resistant（HR）	0.1~5%
3	Moderately resistant（R）	5.1-10%
5	Moderately susceptible（M）	10.1%-30%
7	Susceptible（S）	30.1~50%
9	Highly susceptible（HS）	＞50%
