# Supplementary material for: Comparative transcriptome profiling of resistant and susceptible foxtail millet responses to Sclerospora graminicola infection
Source: BMC Plant Biol. 2022 Dec 6;22:567. doi: 10.1186/s12870-022-03963-5 (PMC9724433; doi:10.1186/s12870-022-03963-5)
Supplement: Supplementary file 4 — Additional file 4: Table S2. Quality evaluation of sequencing date. [file 12870_2022_3963_MOESM4_ESM.xls]

## Sheet: Sheet1
Additional file 3 Table S2 Quality evaluation of sequencing date
ID	Clean reads	Clean bases	Total Reads	Mapped Reads	Uniq Mapped Reads	Multiple Map Reads	Reads Map to '+'	Reads Map to '-'	GC Content	%≥Q30
CK-R-3-1	33204222	9917817610	66408444	61,202,380 (92.16%)	59,211,238 (89.16%)	1,991,142 (3.00%)	30,448,096 (45.85%)	30,515,568 (45.95%)	0.5698	0.9552
CK-R-3-2	34468080	10284927992	68936160	62,552,986 (90.74%)	61,164,824 (88.73%)	1,388,162 (2.01%)	31,115,323 (45.14%)	31,206,880 (45.27%)	0.5695	0.9562
CK-R-3-3	33119984	9891066728	65239968	58,015,441(88.93%)	55,782,522 (85.50%)	1,294,291(2.39%)	28,826,189(44.18%)	25,482,647 (45.19%)	0.5593	0.9553
R-3-1	25022957	7482952874	50045914	41,057,844 (82.04%)	40,061,685 (80.05%)	996,159 (1.99%)	20,420,563 (40.80%)	20,488,814 (40.94%)	0.5715	0.9577
R-3-2	28395131	8485760984	56790262	48,345,845 (85.13%)	48,117,393 (84.73%)	119,8452 (2.11%)	22,921,464 (40.36%)	22,947,311 (40.41%)	0.526	0.9567
R-3-3	31368035	9375442822	62736070	58,719,804 (93.60%)	56,855,607 (90.63%)	1,864,197 (2.97%)	29,224,534 (46.58%)	29,276,636 (46.67%)	0.5785	0.9582
CK-R-5-1	32384577	9676917802	64769154	60,507,365 (93.42%)	58,834,666 (90.84%)	1,672,699 (2.58%)	30,108,425 (46.49%)	30,159,164 (46.56%)	0.5721	0.9571
CK-R-5-2	29303010	8756159304	58606020	54,053,688 (92.23%)	52,738,252 (89.99%)	1,315,436 (2.24%)	26,891,519 (45.89%)	26,937,090 (45.96%)	0.5664	0.9526
CK-R-5-3	27480186	8206932676	54960372	50,809,502 (92.45%)	49,541,981 (90.14%)	1,267,521 (2.31%)	25,275,168 (45.99%)	25,312,341 (46.06%)	0.5719	0.9549
R-5-1	25309630	7568992444	50619260	46,808,743 (92.47%)	45,624,860 (90.13%)	1,183,883 (2.34%)	23,310,571 (46.05%)	23,340,910 (46.11%)	0.5587	0.9518
R-5-2	29329577	8760873922	58659154	53,842,387 (91.79%)	52,847,464 (90.09%)	994,923 (1.70%)	26,791,661 (45.67%)	26,862,125 (45.79%)	0.593	0.9471
R-5-3	38767425	11594722186	77534850	62,112,227(80.11%)	59,090,871(76.21%)	1,521,356(1.96%)	32,414,163(41.81%)	33,469,218(43.17%)	0.5776	0.9527
CK-R-7-1	30746707	9192036662	61493414	56,696,704 (92.20%)	55,519,169 (90.28%)	1,177,535 (1.91%)	28,209,571 (45.87%)	28,233,521 (45.91%)	0.6111	0.9542
CK-R-7-2	24366455	7286093552	48732910	37,120,634 (76.17%)	36,295,686 (74.48%)	824,948 (1.69%)	18,416,225 (37.79%)	18,483,491 (37.93%)	0.5508	0.9499
CK-R-7-3	25728977	7688581980	51457954	47,384,297 (92.08%)	46,255,526 (89.89%)	1,128,771 (2.19%)	23,566,300 (45.80%)	23,612,521 (45.89%)	0.5589	0.9509
R-7-1	28292165	8447406522	56584330	51,000,615 (90.13%)	50,097,796 (88.54%)	902,819 (1.60%)	25,394,619 (44.88%)	25,435,550 (44.95%)	0.6047	0.9413
R-7-2	34085653	10182566736	68171306	61,903,690 (90.81%)	60,806,768 (89.20%)	1,096,922 (1.61%)	30,816,679 (45.20%)	30,872,130 (45.29%)	0.6016	0.9431
R-7-3	30202201	9036844614	60404402	55,920,143 (92.58%)	54,826,963 (90.77%)	1,093,180 (1.81%)	27,810,888 (46.04%)	27,831,923 (46.08%)	0.6116	0.9553
CK-S-3-1	31682190	9485380994	63364380	57,808,006 (91.23%)	56,427,421 (89.05%)	1,380,585 (2.18%)	28,703,325 (45.30%)	28,791,039 (45.44%)	0.5578	0.9505
CK-S-3-2	26888692	8051756614	53777384	49,722,883 (92.46%)	48,798,264 (90.74%)	924,619 (1.72%)	24,692,224 (45.92%)	24,756,307 (46.03%)	0.5775	0.9506
CK-S-3-3	29093652	8712829786	58187304	48,206,948(82.85%)	46,289,660(79.55%)	101,728(1.74%)	23,949,932(41.16%)	24,018,825(41.28%)	0.5497	0.9467
S-3-1	26789013	8020567434	53578026	41,991,153 (78.37%)	41,352,545 (77.18%)	1148,608 (2.14%)	23,141,266(43.19%)	22,169,933 (41.37%)	0.5484	0.9508
S-3-2	28213356	8440043914	56426712	51,833,859 (91.86%)	50,477,232 (89.46%)	1,356,627 (2.40%)	25,722,761 (45.59%)	25,803,278 (45.73%)	0.5548	0.9526
S-3-3	34068490	10187236522	68136980	63,325,321 (92.94%)	61,494,799 (90.25%)	1,830,522 (2.69%)	31,605,806 (46.39%)	31,596,472 (46.37%)	0.5703	0.9579
CK-S-5-1	30907007	9240510110	61814014	57,568,947 (93.13%)	55,843,823 (90.34%)	1,725,124 (2.79%)	28,669,831 (46.38%)	28,692,824 (46.42%)	0.5669	0.9516
CK-S-5-2	28060071	8381256416	56120142	51,911,520 (92.50%)	50,557,121 (90.09%)	1,354,399 (2.41%)	25,831,454 (46.03%)	25,904,074 (46.16%)	0.5705	0.9556
CK-S-5-3	35721444	10664715224	71442888	66,515,804 (93.10%)	64,935,501 (90.89%)	1,580,303 (2.21%)	33,067,719 (46.29%)	33,161,983 (46.42%)	0.5753	0.9525
S-5-1	35387045	10563361920	70774090	65,756,503 (92.91%)	63,880,130 (90.26%)	1,876,373 (2.65%)	32,723,862 (46.24%)	32,765,003 (46.30%)	0.5694	0.9501
S-5-2	36537056	10915680640	73074112	67,717,953 (92.67%)	65,665,513 (89.86%)	2,052,440 (2.81%)	33,698,107 (46.11%)	33,746,120 (46.18%)	0.5682	0.9508
S-5-3	29199931	8736378966	58399862	53,351,536 (91.36%)	52,249,877 (89.47%)	1,101,659 (1.89%)	26,510,849 (45.40%)	26,614,028 (45.57%)	0.5705	0.952
CK-S-7-1	28374150	8478436980	56748300	46,856,393 (82.57%)	46,077,687 (81.20%)	778,706 (1.37%)	23,326,670 (41.11%)	23,371,060 (41.18%)	0.5962	0.944
CK-S-7-2	31250883	9348029872	62501766	50,471,514 (80.75%)	49,655,594 (79.45%)	815,920 (1.31%)	23,497,905 (37.60%)	23,998,217 (38.39%)	0.5808	0.9484
CK-S-7-3	33083577	9879532864	66167154	60,287,680 (91.11%)	59,248,155 (89.54%)	1,039,525 (1.57%)	30,047,795 (45.41%)	30,039,662 (45.40%)	0.6055	0.9496
S-7-1	27970480	8367027648	55940960	51,600,287 (92.24%)	50,467,908 (90.22%)	1,132,379 (2.02%)	25,698,103 (45.94%)	25,693,088 (45.93%)	0.6103	0.9557
S-7-2	34990890	10465095252	69981780	65,444,303 (93.52%)	64,224,228 (91.77%)	1,220,075 (1.74%)	32,571,636 (46.54%)	32,618,454 (46.61%)	0.6179	0.9594
S-7-3	28149962	8416825322	56299924	51,495,941 (91.47%)	50,447,267 (89.60%)	1,048,674 (1.86%)	25,605,942 (45.48%)	25,660,495 (45.58%)	0.6173	0.9533
Total/Average	1097942861	328190763888	2194885722	54,662,193(90.08%)	53,382,389(87.45%)	1,260,574(2.11%)	27,250,754(44.62)%	28,502,040(44.74%)	0.576675	0.952286
