# Supplementary material for: Comparative transcriptome profiling of resistant and susceptible foxtail millet responses to Sclerospora graminicola infection
Source: BMC Plant Biol. 2022 Dec 6;22:567. doi: 10.1186/s12870-022-03963-5 (PMC9724433; doi:10.1186/s12870-022-03963-5)
Supplement: Supplementary file 5 — Additional file 5: Table S3. Primer sequences designed for quantitative real time RT-PCR. [file 12870_2022_3963_MOESM5_ESM.xls]

## Sheet: Sheet1
Additional file 3 Table S3 Primer sequences designed for quantitative real time RT-PCR.
Code	Gene	5'-3' primer sequences
1	Seita.Actin	F: TGCTCAGTGGAGGCTCAACA	12	Seita.8G131800	F: ACCTGGTTGCACATCACTTG
		R: CCAGACACTGTACTTGCGCTC			R: AGTCAGCATATTCCCGTTCAG
2	Seita.5G053000	F: TCTCTTGTAACGTAGTGCAGC	13	Seita.7G319700	F: ACACAAGATGACAGGCGAG
		R: GGTCGTAGAACTGTGGGAAC			R:TGGACTTGATGTTGCCGTG
3	Seita.9G193900	F: TCAACATCGGTGACTTCATCC	14	Seita.5G313300	F: TCGTCAGGCTCTTGTGTTG
		R: TTGTCGATAAAGCGGTCCAG			R: TGCCATTGTCCATGTAGTCG
4	Seita.7G168700	F: CATTCATGAAGCACGCCAAG	15	Seita.2G391700	F: GTCAGGAGTGGAGCATGTC
		R: CGGATGACCTCGATCTGTG			R: AGATAGACCTTGCCGAACTTG
5	Seita.3G270200	F: GTAGAACGGGTTGACTTCCTG	16	Seita.5G048600	F: GTACCTGGACCCGTGCTA
		R: GCCAAAATACGCCTTGTAACC			R: AGTTCACGTCCATCACCTTG
6	Seita.6G093400	F: CGATGTTGGGTTTGTGGATG	17	Seita.5G135600	F: CATCTGGAGCTTGGGTATACTG
		R: CTGGAATCCCCTGTACTTGATG			R: TCAATGGGAACTTCAGGTCG
7	Seita.7G234000	F: GAAGGGAAACTGGAGATGACG	18	Seita.2G024800	F: GTGACTCCACCGCCATC
		R: CAGGGACAACTGGGAAGATG			R: GGGTTGTAGTTGCAGGTGATG
8	Seita.2G366600	F: CAACACTGACCCCATCTTCC	19	Seita.2G024900	F: GTCGGAGAAGCAGTGGTAC
		R: TTCTTGATCTCCTTGGTGCG			R: CACCTGCGTGTAGTGGC
9	Seita.2G328100	F: TGGGTCGTTGGAATGGATG	20	Seita.3G190400	F: AAGAACCTCGACGCCAAG
		R: ATCGCCGTCCATGATCTTG			R: CCAGTGAAGTTGTAGAGCCG
10	Seita.1G253500	F: GAAGAGCGACGTCTACAGC	21	Seita.8G100100	F: AAGGTGTAGTCGTAGCAATGG
		R: GGCTACTTTTCCTTCGGTGAG			R: AGTAGAACCCCACCTGGAG
11	Seita.3G118800	F: GATCCTCAACTACCTGAACGTG
		R: TTGAAGTAGGCGAACTGGC
